# Supplementary material for: Hepatitis B virus drug resistance mutations in HIV/HBV co-infected children in Windhoek, Namibia
Source: PLoS One. 2020 Sep 11;15(9):e0238839. doi: 10.1371/journal.pone.0238839 (PMC7485811; doi:10.1371/journal.pone.0238839)
Supplement: S1 Dataset — (XLSX) [file pone.0238839.s001.xlsx]

## Sheet: Notes & Abbreviations
Notes
An AST upper limit of normal (ULN) value of 40 was used to caculate APRI scores
Abbreviations
LDL: Lower than the detection limit
TND: Target not detected
NA: Not available

## Sheet: Paediatric HBV results
Patient SID	Age	Gender	HAART regimen at enrollment	Date of Enrollment	Childhood HBV vaccination	ALT (IU/l)	AST (IU/l)	Platelets (109/L)	APRI	HBsAg	HBeAg	Anti-HBe	total Anti-HBc	HBV VL (IU/mL)	HBV VL log 10 (IU/mL)	Genotype	RT mutations	SHB mutations	Pre-core mutation	X (BCP) mutations
1C	13	MALE	ABC/3TC/EFV	19/09/2014	NO	31	43	289	0.371972	POSITIVE	NEGATIVE	POSITIVE	POSITIVE	LDL	LDL	0	0	0	0	0
2C	17	MALE	AZT/3TC/NVP	06/10/2014	NO	105	75	263	0.712928	POSITIVE	POSITIVE	NEGATIVE	POSITIVE	12850000	7.1089	E	V27AV, L180M, V191I, M204V, V224IV, M267L	L13P, F19FL, T57I, Q101P, E164G, W182*, I195M, L209W	V17F (G1862T)	D119N (G1728A), V131M (G1764T/C1766G )
3C	14	MALE	AZT/3TC/NVP	08/10/2014	NO	50	45	234	0.480769	POSITIVE	POSITIVE	NEGATIVE	POSITIVE	30400000	7.48287	E	V173L, L180M, M204V, M267L	T57I, E164D, I195M	W28*W (G1896A/G)	None
4C	12	FEMALE	AZT/3TC/EFV	13/10/2014	NO	14	26	213	0.305164	POSITIVE	NEGATIVE	POSITIVE	POSITIVE	LDL	LDL	0	0	0	0	0
5C	18	FEMALE	TDF/3TC/NVP	13/10/2014	NO	38	33	287	0.287456	POSITIVE	NEGATIVE	NEGATIVE	POSITIVE	LDL	LDL	0	0	0	0	0
6C	10	FEMALE	AZT/3TC/NVP	13/10/2014	NO	57	46	349	0.329513	POSITIVE	POSITIVE	NEGATIVE	POSITIVE	7200000	6.85733	E	Y126H, V173L, L180M, M204V, S219AS, M267L	A17AE, G44EG, T57I, E164D, I195M, P203PR, S210RS	W28*W (G1896A)	F132I (T1768A)
7C	8	FEMALE	AZT/3TC/Lpv/r	16/10/2014	NO	41	36	280	0.321429	POSITIVE	POSITIVE	NEGATIVE	POSITIVE	1695000	6.22917	E	R15K, V27I, L91IL, L180M, A200V, M204V	G7R, T57I, L127P, S140L, L192F, I195M	None	A102V (C1678T)
8C	14	FEMALE	AZT/3TC/ABC/Lpv/r	29/10/2014	NO	NA	NA	NA	NA	POSITIVE	POSITIVE	NEGATIVE	POSITIVE	19850000	7.29776	D (D3)	A21S, L80I, L115V, F122L, Q130P, Y135S, V173L, L180M, M204I, D263E, I266V, V278I	T127P, E164D, W196LS	None	None
9C	19	MALE	AZT/3TC/TDF	10/11/2014	NO	15	27	333	0.202703	NA	NA	NA	NA	LDL	LDL	0	0	0	0	0
10C	11	MALE	AZT/3TC/NVP	18/11/2014	NO	16	26	261	0.249042	POSITIVE	POSITIVE	NEGATIVE	POSITIVE	44000000	7.64345	E	D134N, V173L, L180M, M204V, S223A, M267L	T57I, E164D, I195M	None	None
12C	14	MALE	AZT/3TC/LPVr	03/12/2014	NO	NA	NA	NA	NA	NA	NA	NA	NA	LDL	LDL	0	0	0	0	0
13C	19	FEMALE	AZT/3TC/EFV	04/12/2014	NA	NA	NA	NA	NA	POSITIVE	POSITIVE	NEGATIVE	POSITIVE	19700000	7.29447	E	V173LV, L180M, T184AP, M204V, M267L	T57I, E164DE, L175FL, I195M	None	None
14C	18	FEMALE	NA	2015-07-01	NA	NA	NA	NA	NA	NA	NA	NA	NA	LDL	LDL	0	0	0	0	0
16C	17	MALE	TDF/3TC/EFV	06/05/2015	NO	NA	NA	NA	NA	NA	NA	NA	NA	LDL	LDL	0	0	0	0	0
17C	17	MALE	AZT/3TC/EFV	18/05/2015	NO	NA	NA	NA	NA	NA	NA	NA	NA	4755000	6.67715	D (D3)	A21S, L80I, L91I, L115V, F122L, Q130P, Y135S, M204I, D263E, I266V, V278I	T127P, W196L	None	None

## Sheet: Maternal HBV results
Patient SID	Age	Gender	HAART regimen	HAART start date	HBV VL (IU/mL)
3M	41	FEMALE	TDF/FTC/EFV	2004	TND
6M	32	FEMALE	TDF/3TC/EFV	NA	TND
7M	42	FEMALE	TDF/3TC/EFV	20/01/2009	TND
8M	38	FEMALE	TDF/3TC/NVP	03/02/2011	TND
16M	45	FEMALE	TDF/3TC/LPVr	11/11/2004	TND
17M	46	FEMALE	TDF/3TC/NVP	26/11/2010	TND
